# Supplementary material for: Polypyrrole with Embedded Carbide-Derived Carbon with and without Phosphor Tungsten Acid: Linear Actuation and Energy Storage
Source: Polymers (Basel). 2022 Nov 6;14(21):4757. doi: 10.3390/polym14214757 (PMC9658178; doi:10.3390/polym14214757)
Supplement: Supplementary file 1 [file polymers-14-04757-s001.zip]

Archive with 1 entries (1 files):
- polymers-1994894-supplementary.pdf
